# Supplementary material for: Using X-ray Micro-Computed Tomography to Three-Dimensionally Visualize the Foregut of the Glassy-Winged Sharpshooter (Homalodisca vitripennis)
Source: Insects. 2022 Aug 7;13(8):710. doi: 10.3390/insects13080710 (PMC9409420; doi:10.3390/insects13080710)
Supplement: Supplementary file 1 [file insects-13-00710-s001.zip]

Archive with 2 entries (2 files):
- Video S 1.mov
- Video S 2.mov
